# Supplementary material for: Compression Property of TPEE-3D Fibrous Material and Its Application in Mattress Structural Layer
Source: Polymers (Basel). 2023 Sep 7;15(18):3681. doi: 10.3390/polym15183681 (PMC10536679; doi:10.3390/polym15183681)
Supplement: Supplementary file 1 [file polymers-15-03681-s001.zip]

Archive with 1 entries (1 files):
- Supplementary Information-data.xlsx
