# Supplementary material for: Compression Property of TPEE-3D Fibrous Material and Its Application in Mattress Structural Layer
Source: Polymers (Basel). 2023 Sep 7;15(18):3681. doi: 10.3390/polym15183681 (PMC10536679; doi:10.3390/polym15183681)
Supplement: Supplementary file 1 [file polymers-15-03681-s001.zip › Supplementary Information-data.xlsx]

## Sheet: Compression properties of T3DF
T3DF									MOE/Mpa	Density (kg·m-3)					T3DF									T3DF									Max Eea	Density (kg·m-3)
45kg·m-3		55kg·m-3		65kg·m-3		75kg·m-3				45	55	65	75		45kg·m-3		55kg·m-3		65kg·m-3		75kg·m-3			45kg·m-3		55kg·m-3		65kg·m-3		75kg·m-3				45	55	65	75
Stress/Mpa	Strain	Stress/Mpa	Strain	Stress/Mpa	Strain	Stress/Mpa	Strain		Sample 1	0.0164	0.0242	0.0341	0.041		Stress/Mpa	Absorbed energy	Stress/Mpa	Absorbed energy	Stress/Mpa	Absorbed energy	Stress/Mpa	Absorbed energy		Stress/Mpa	Eea	Stress/Mpa	Eea	Stress/Mpa	Eea	Stress/Mpa	Eea		Sample 1	0.30705	0.30515	0.31966	0.32078
1.88243e-05	4.85702e-06	2.19353e-05	1.21426e-06	2.02865e-05	4.04752e-07	2.05224e-05	1.98328e-05		Sample 2	0.0148	0.0275	0.0409	0.0393		4.85702e-06	0	1.21426e-06	0	4.04752e-07	0	1.98328e-05	0		4.85702e-06	0	1.21426e-06	0	4.04752e-07	0	1.98328e-05	0		Sample 2	0.31483	0.31778	0.31795	0.31163
0.00502	4.85702e-05	0.00501	4.93797e-05	0.005	6.47603e-05	0.005	0.000108878		Sample 3	0.0154	0.0276	0.0388	0.0489		4.85702e-05	1.33695e-07	4.93797e-05	1.26104e-07	6.47603e-05	1.62283e-07	0.000108878	3.20427e-07		4.85702e-05	0.00275	4.93797e-05	0.00255	6.47603e-05	0.00251	0.000108878	0.00294		Sample 3	0.31505	0.31572	0.31539	0.31528
0.01002	0.000108069	0.01002	0.000117783	0.01001	0.00017121	0.01001	0.000251756		Sample 4	0.0167	0.0271	0.0375	0.0447		0.000108069	5.25181e-07	0.000117783	5.45176e-07	0.00017121	7.53237e-07	0.000251756	1.22308e-06		0.000108069	0.00486	0.000117783	0.00463	0.00017121	0.0044	0.000251756	0.00486		Sample 4	0.30654	0.30619	0.32155	0.32324
0.01502	0.000165948	0.015	0.000201971	0.01502	0.000294659	0.01501	0.00043268		Sample 5	0.016	0.0311	0.0357	0.047		0.000165948	1.21003e-06	0.000201971	1.34175e-06	0.000294659	1.91979e-06	0.00043268	2.93635e-06		0.000165948	0.00729	0.000201971	0.00664	0.000294659	0.00652	0.00043268	0.00679		Sample 5	0.31001	0.32216	0.30613	0.3137
0.02002	0.000250946	0.02002	0.000320564	0.02003	0.000454132	0.02002	0.000613199								0.000250946	2.25203e-06	0.000320564	2.65174e-06	0.000454132	3.79486e-06	0.000613199	5.5543e-06		0.000250946	0.00897	0.000320564	0.00827	0.000454132	0.00836	0.000613199	0.00906
0.02502	0.000322587	0.025	0.000449275	0.025	0.000638699	0.02502	0.000836218								0.000322587	3.68546e-06	0.000449275	4.56964e-06	0.000638699	6.51412e-06	0.000836218	9.18235e-06		0.000322587	0.01142	0.000449275	0.01017	0.000638699	0.0102	0.000836218	0.01098
0.03002	0.000404347	0.03001	0.000591747	0.03001	0.000830956	0.03003	0.00107								0.000404347	5.50228e-06	0.000591747	7.17929e-06	0.000830956	1.01942e-05	0.00107	1.39499e-05		0.000404347	0.01361	0.000591747	0.01213	0.000830956	0.01227	0.00107	0.01306
0.03502	0.000482464	0.03503	0.000738268	0.03502	0.00101	0.03501	0.0013								0.000482464	7.71889e-06	0.000738268	1.05135e-05	0.00101	1.48057e-05	0.0013	1.98472e-05		0.000482464	0.016	0.000738268	0.01424	0.00101	0.01465	0.0013	0.01524
0.04001	0.00055532	0.04001	0.00086455	0.04003	0.0012	0.04001	0.00151								0.00055532	1.03125e-05	0.00086455	1.45065e-05	0.0012	2.0353e-05	0.00151	2.68976e-05		0.00055532	0.01857	0.00086455	0.01678	0.0012	0.0169	0.00151	0.01776
0.04501	0.00063627	0.04502	0.00101	0.045	0.00139	0.04502	0.00173								0.00063627	1.32907e-05	0.00101	1.92054e-05	0.00139	2.6819e-05	0.00173	3.50222e-05		0.00063627	0.02089	0.00101	0.01902	0.00139	0.01924	0.00173	0.02023
0.05001	0.00071034	0.05001	0.00114	0.05001	0.00158	0.05002	0.00195								0.00071034	1.66566e-05	0.00114	2.45665e-05	0.00158	3.42603e-05	0.00195	4.42415e-05		0.00071034	0.02345	0.00114	0.02151	0.00158	0.02172	0.00195	0.02266
0.05501	0.000784409	0.05502	0.00127	0.05502	0.00176	0.05503	0.00215								0.000784409	2.03927e-05	0.00127	3.06048e-05	0.00176	4.26185e-05	0.00215	5.45046e-05		0.000784409	0.026	0.00127	0.02417	0.00176	0.02422	0.00215	0.02537
0.06001	0.000854836	0.06	0.0014	0.06003	0.00192	0.06001	0.00234								0.000854836	2.44897e-05	0.0014	3.72582e-05	0.00192	5.18222e-05	0.00234	6.56574e-05		0.000854836	0.02865	0.0014	0.02654	0.00192	0.02705	0.00234	0.02811
0.06501	0.000917168	0.06502	0.00153	0.065	0.00208	0.06501	0.00253								0.000917168	2.89184e-05	0.00153	4.46143e-05	0.00208	6.17693e-05	0.00253	7.78438e-05		0.000917168	0.03153	0.00153	0.02915	0.00208	0.02967	0.00253	0.03073
0.07001	0.000980309	0.07003	0.00163	0.07001	0.00223	0.07002	0.00272								0.000980309	3.3661e-05	0.00163	5.2544e-05	0.00223	7.25646e-05	0.00272	9.09868e-05		0.000980309	0.03434	0.00163	0.03218	0.00223	0.03256	0.00272	0.03348
0.07501	0.00105	0.07501	0.00174	0.07502	0.00238	0.07502	0.0029								0.00105	3.87313e-05	0.00174	6.0936e-05	0.00238	8.411e-05	0.0029	0.000105048		0.00105	0.03695	0.00174	0.0351	0.00238	0.03532	0.0029	0.03623
0.08	0.00112	0.08003	0.00186	0.08003	0.00252	0.08003	0.00308								0.00112	4.41573e-05	0.00186	6.99432e-05	0.00252	9.63836e-05	0.00308	0.000120013		0.00112	0.03933	0.00186	0.03766	0.00252	0.03825	0.00308	0.03898
0.085	0.00117	0.08501	0.00197	0.08501	0.00266	0.08501	0.00324								0.00117	4.98895e-05	0.00197	7.94773e-05	0.00266	0.000109279	0.00324	0.000135722		0.00117	0.04262	0.00197	0.04035	0.00266	0.04104	0.00324	0.04194
0.09	0.00122	0.09002	0.00207	0.09001	0.00278	0.09001	0.00339								0.00122	5.58759e-05	0.00207	8.96135e-05	0.00278	0.000122919	0.00339	0.000152304		0.00122	0.04562	0.00207	0.04322	0.00278	0.04415	0.00339	0.04495
0.095	0.00127	0.095	0.00217	0.09502	0.00291	0.09502	0.00355								0.00127	6.21178e-05	0.00217	0.000100183	0.00291	0.000137188	0.00355	0.000169658		0.00127	0.04881	0.00217	0.04619	0.00291	0.04708	0.00355	0.04786
0.10003	0.00133	0.10002	0.00226	0.10003	0.00303	0.10002	0.00368								0.00133	6.86544e-05	0.00226	0.000111283	0.00303	0.000152078	0.00368	0.000187737		0.00133	0.05176	0.00226	0.04927	0.00303	0.05016	0.00368	0.05105
0.10503	0.00139	0.105	0.00234	0.10501	0.00314	0.10503	0.00381								0.00139	7.54319e-05	0.00234	0.000122735	0.00314	0.000167431	0.00381	0.000206478		0.00139	0.05446	0.00234	0.05249	0.00314	0.05335	0.00381	0.05419
0.11003	0.00143	0.11001	0.00242	0.11002	0.00325	0.11001	0.00393								0.00143	8.24553e-05	0.00242	0.000134654	0.00325	0.000183418	0.00393	0.000225741		0.00143	0.05786	0.00242	0.05573	0.00325	0.0565	0.00393	0.05739
0.11503	0.00147	0.11503	0.0025	0.11502	0.00335	0.11501	0.00404								0.00147	8.96822e-05	0.0025	0.00014698	0.00335	0.000199934	0.00404	0.000245689		0.00147	0.06116	0.0025	0.05878	0.00335	0.05969	0.00404	0.06088
0.12003	0.00151	0.12001	0.00257	0.12	0.00345	0.12002	0.00415								0.00151	9.71168e-05	0.00257	0.000159615	0.00345	0.000216847	0.00415	0.00026619		0.00151	0.0644	0.00257	0.06208	0.00345	0.0629	0.00415	0.06408
0.12502	0.00155	0.12502	0.00265	0.12501	0.00353	0.12502	0.00427								0.00155	0.000104772	0.00265	0.000172696	0.00353	0.000234328	0.00427	0.000287274		0.00155	0.06739	0.00265	0.06524	0.00353	0.06632	0.00427	0.06729
0.13002	0.00159	0.13001	0.00271	0.13002	0.00361	0.13003	0.00437								0.00159	0.000112633	0.00271	0.000186041	0.00361	0.00025221	0.00437	0.000308893		0.00159	0.07081	0.00271	0.06864	0.00361	0.06991	0.00437	0.07073
0.13502	0.00162	0.13502	0.00277	0.13503	0.00369	0.13501	0.00446								0.00162	0.000120657	0.00277	0.000199783	0.00369	0.000270472	0.00446	0.000330855		0.00162	0.07449	0.00277	0.07209	0.00369	0.07339	0.00446	0.07415
0.14002	0.00167	0.14	0.00283	0.14	0.00376	0.14001	0.00455								0.00167	0.000128875	0.00283	0.000213727	0.00376	0.000289007	0.00455	0.000353413		0.00167	0.07726	0.00283	0.07564	0.00376	0.07679	0.00455	0.07768
0.14502	0.00169	0.14502	0.00288	0.14501	0.00383	0.14502	0.00464								0.00169	0.000137269	0.00288	0.000228037	0.00383	0.000308018	0.00464	0.000376417		0.00169	0.08119	0.00288	0.07911	0.00383	0.08045	0.00464	0.08112
0.15002	0.00171	0.15003	0.00294	0.15002	0.0039	0.15002	0.00472								0.00171	0.000145775	0.00294	0.00024264	0.0039	0.000327371	0.00472	0.000399848		0.00171	0.0851	0.00294	0.08246	0.0039	0.08395	0.00472	0.0847
0.15502	0.00175	0.15501	0.00301	0.15503	0.00396	0.15503	0.00479								0.00175	0.000154426	0.00301	0.000257456	0.00396	0.000347045	0.00479	0.000423657		0.00175	0.08836	0.00301	0.08567	0.00396	0.0877	0.00479	0.08841
0.16002	0.00177	0.16003	0.00306	0.16	0.00401	0.16001	0.00488								0.00177	0.000163224	0.00306	0.000272658	0.00401	0.000366869	0.00488	0.000447705		0.00177	0.09207	0.00306	0.08914	0.00401	0.0915	0.00488	0.09182
0.16501	0.00181	0.16501	0.0031	0.16501	0.00407	0.16501	0.00493								0.00181	0.000172181	0.0031	0.000288004	0.00407	0.00038709	0.00493	0.000472254		0.00181	0.09508	0.0031	0.09287	0.00407	0.09521	0.00493	0.09577
0.17001	0.00183	0.17002	0.00314	0.17002	0.00411	0.17002	0.00499								0.00183	0.000181287	0.00314	0.000303643	0.00411	0.000407567	0.00499	0.000497095		0.00183	0.09894	0.00314	0.09679	0.00411	0.09913	0.00499	0.09956
0.17501	0.00186	0.17501	0.00319	0.17503	0.00416	0.17502	0.00505								0.00186	0.000190513	0.00319	0.000319408	0.00416	0.00042829	0.00505	0.000522241		0.00186	0.10246	0.00319	0.10011	0.00416	0.10285	0.00505	0.10335
0.18001	0.00188	0.18002	0.00323	0.18	0.0042	0.18003	0.00511								0.00188	0.00019985	0.00323	0.000335504	0.0042	0.000449091	0.00511	0.000547682		0.00188	0.10653	0.00323	0.10387	0.0042	0.10704	0.00511	0.10716
0.18501	0.0019	0.185	0.00327	0.18501	0.00423	0.18501	0.00517								0.0019	0.000209293	0.00327	0.000351699	0.00423	0.000470194	0.00517	0.000573247		0.0019	0.11004	0.00327	0.10751	0.00423	0.11111	0.00517	0.11096
0.19001	0.00193	0.19002	0.00331	0.19002	0.00427	0.19001	0.00521								0.00193	0.000218863	0.00331	0.00036821	0.00427	0.000491472	0.00521	0.000599227		0.00193	0.11358	0.00331	0.11108	0.00427	0.11523	0.00521	0.11495
0.19501	0.00195	0.19503	0.00335	0.19503	0.00431	0.19502	0.00526								0.00195	0.000228561	0.00335	0.000384922	0.00431	0.000512941	0.00526	0.000625452		0.00195	0.11701	0.00335	0.11484	0.00431	0.11907	0.00526	0.11881
0.20001	0.00197	0.20001	0.00339	0.20001	0.00433	0.20002	0.00532								0.00197	0.000238368	0.00339	0.00040171	0.00433	0.000534434	0.00532	0.000651954		0.00197	0.12098	0.00339	0.11859	0.00433	0.12341	0.00532	0.12245
0.205	0.00199	0.20503	0.00343	0.20501	0.00435	0.20503	0.00537								0.00199	0.000248273	0.00343	0.000418795	0.00435	0.000556175	0.00537	0.000678729		0.00199	0.1246	0.00343	0.12217	0.00435	0.12781	0.00537	0.12634
0.21	0.00201	0.21001	0.00346	0.21002	0.00438	0.21001	0.00543								0.00201	0.000258284	0.00346	0.00043596	0.00438	0.000578046	0.00543	0.000705604		0.00201	0.12832	0.00346	0.12593	0.00438	0.13189	0.00543	0.12992
0.215	0.00203	0.21502	0.0035	0.21503	0.0044	0.21501	0.00548								0.00203	0.000268381	0.0035	0.000453403	0.0044	0.000600046	0.00548	0.000732908		0.00203	0.13238	0.0035	0.12968	0.0044	0.13627	0.00548	0.1338
0.22	0.00204	0.22	0.00353	0.22001	0.00442	0.22002	0.00553								0.00204	0.000278557	0.00353	0.000470905	0.00442	0.000622011	0.00553	0.000760464		0.00204	0.13631	0.00353	0.13344	0.00442	0.14059	0.00553	0.13749
0.22503	0.00207	0.22502	0.00355	0.22502	0.00444	0.22502	0.00558								0.00207	0.000288911	0.00355	0.000488648	0.00444	0.000644216	0.00558	0.000788267		0.00207	0.13936	0.00355	0.13769	0.00444	0.14501	0.00558	0.14136
0.23003	0.0021	0.23	0.00358	0.23002	0.00447	0.23003	0.00562								0.0021	0.000299333	0.00358	0.000506406	0.00447	0.000666545	0.00562	0.000816303		0.0021	0.14277	0.00358	0.14147	0.00447	0.14898	0.00562	0.14514
0.23503	0.00211	0.23501	0.0036	0.235	0.00451	0.23501	0.00566								0.00211	0.000309851	0.0036	0.000524413	0.00451	0.000688898	0.00566	0.000844367		0.00211	0.14671	0.0036	0.14554	0.00451	0.15277	0.00566	0.14925
0.24003	0.00214	0.24003	0.00363	0.24001	0.00455	0.24001	0.00571								0.00214	0.00032048	0.00363	0.000542541	0.00455	0.000711574	0.00571	0.000872825		0.00214	0.14973	0.00363	0.14953	0.00455	0.15652	0.00571	0.15281
0.24503	0.00217	0.24501	0.00365	0.24502	0.00457	0.24502	0.00574								0.00217	0.000331241	0.00365	0.000560675	0.00457	0.000734408	0.00574	0.000901487		0.00217	0.15297	0.00365	0.15356	0.00457	0.16061	0.00574	0.15708
0.25002	0.00219	0.25002	0.00367	0.25002	0.0046	0.25002	0.00579								0.00219	0.000342125	0.00367	0.000579034	0.0046	0.000757373	0.00579	0.00093034		0.00219	0.15627	0.00367	0.15769	0.0046	0.1647	0.00579	0.16075
0.25502	0.0022	0.25501	0.0037	0.255	0.00464	0.25503	0.00583								0.0022	0.000353105	0.0037	0.000597392	0.00464	0.000780351	0.00583	0.000959418		0.0022	0.16025	0.0037	0.16161	0.00464	0.16831	0.00583	0.16459
0.26002	0.00223	0.26002	0.00372	0.26001	0.00465	0.26001	0.00587								0.00223	0.000364174	0.00372	0.000615989	0.00465	0.0008036	0.00587	0.000988532		0.00223	0.16365	0.00372	0.16551	0.00465	0.17292	0.00587	0.16827
0.26502	0.00226	0.265	0.00374	0.26502	0.00468	0.26501	0.00591								0.00226	0.000375374	0.00374	0.000634567	0.00468	0.000826953	0.00591	0.00102		0.00226	0.16641	0.00374	0.16986	0.00468	0.17674	0.00591	0.1726
0.27002	0.00227	0.27002	0.00376	0.27003	0.0047	0.27002	0.00595								0.00227	0.000386685	0.00376	0.000653368	0.0047	0.000850445	0.00595	0.00105		0.00227	0.17033	0.00376	0.17357	0.0047	0.18087	0.00595	0.17656
0.27502	0.00229	0.27503	0.00379	0.275	0.00473	0.27502	0.006								0.00229	0.000398071	0.00379	0.000672316	0.00473	0.000873918	0.006	0.00108		0.00229	0.17419	0.00379	0.1772	0.00473	0.18472	0.006	0.18004
0.28002	0.00231	0.28001	0.00381	0.28001	0.00474	0.28003	0.00606								0.00231	0.000409546	0.00381	0.000691259	0.00474	0.000897645	0.00606	0.00111		0.00231	0.17761	0.00381	0.18144	0.00474	0.18921	0.00606	0.18317
0.28502	0.00232	0.28503	0.00383	0.28502	0.00477	0.28501	0.00612								0.00232	0.00042111	0.00383	0.000710412	0.00477	0.000921473	0.00612	0.00114		0.00232	0.18142	0.00383	0.1855	0.00477	0.19312	0.00612	0.1863
0.29001	0.00236	0.29001	0.00386	0.29003	0.0048	0.29001	0.00617								0.00236	0.0004328	0.00386	0.000729573	0.0048	0.000945452	0.00617	0.00117		0.00236	0.18373	0.00386	0.18894	0.0048	0.19679	0.00617	0.18956
0.29501	0.00238	0.29502	0.00386	0.295	0.00482	0.29502	0.00622								0.00238	0.000444631	0.00386	0.000748939	0.00482	0.0009694	0.00622	0.0012		0.00238	0.18698	0.00386	0.19384	0.00482	0.20113	0.00622	0.19282
0.30001	0.0024	0.30001	0.00388	0.30001	0.00486	0.30002	0.00629								0.0024	0.000456569	0.00388	0.000768218	0.00486	0.000993634	0.00629	0.00123		0.0024	0.19035	0.00388	0.19822	0.00486	0.20451	0.00629	0.19541
0.30501	0.00242	0.30502	0.0039	0.30502	0.00488	0.30503	0.00636								0.00242	0.000468621	0.0039	0.000787716	0.00488	0.00102	0.00636	0.00126		0.00242	0.19339	0.0039	0.20184	0.00488	0.209	0.00636	0.19807
0.31001	0.00244	0.31	0.00391	0.31003	0.00491	0.31001	0.00641								0.00244	0.000480784	0.00391	0.000807178	0.00491	0.00104	0.00641	0.00129		0.00244	0.19679	0.00391	0.20647	0.00491	0.21178	0.00641	0.20112
0.31501	0.00246	0.31502	0.00392	0.315	0.00494	0.31501	0.00646								0.00246	0.000493029	0.00392	0.000826798	0.00494	0.00107	0.00646	0.00133		0.00246	0.20074	0.00392	0.21109	0.00494	0.21655	0.00646	0.20603
0.32001	0.00249	0.32003	0.00394	0.32001	0.00497	0.32002	0.00653								0.00249	0.000505378	0.00394	0.000846488	0.00497	0.00109	0.00653	0.00136		0.00249	0.20336	0.00394	0.21496	0.00497	0.21919	0.00653	0.20834
0.32501	0.00251	0.32501	0.00396	0.32502	0.00499	0.32502	0.00658								0.00251	0.000517852	0.00396	0.000866165	0.00499	0.00112	0.00658	0.00139		0.00251	0.20669	0.00396	0.2187	0.00499	0.22439	0.00658	0.21113
0.33	0.00252	0.33003	0.00398	0.33003	0.00502	0.33003	0.00664								0.00252	0.000530421	0.00398	0.000886066	0.00502	0.00114	0.00664	0.00143		0.00252	0.21018	0.00398	0.22277	0.00502	0.22701	0.00664	0.21542
0.335	0.00255	0.33501	0.004	0.33501	0.00507	0.33501	0.00668								0.00255	0.000543092	0.004	0.00090595	0.00507	0.00117	0.00668	0.00146		0.00255	0.21329	0.004	0.22625	0.00507	0.23081	0.00668	0.21868
0.34	0.00256	0.34002	0.00401	0.34001	0.0051	0.34001	0.00674								0.00256	0.000555857	0.00401	0.000926043	0.0051	0.00119	0.00674	0.00149		0.00256	0.21706	0.00401	0.23089	0.0051	0.23336	0.00674	0.22116
0.345	0.00257	0.345	0.00403	0.34502	0.00513	0.34502	0.00679								0.00257	0.000568676	0.00403	0.000946072	0.00513	0.00122	0.00679	0.00153		0.00257	0.22143	0.00403	0.2348	0.00513	0.23771	0.00679	0.22542
0.35003	0.00259	0.35002	0.00406	0.35003	0.00517	0.35002	0.00684								0.00259	0.000581652	0.00406	0.000966345	0.00517	0.00124	0.00684	0.00156		0.00259	0.22451	0.00406	0.23815	0.00517	0.23983	0.00684	0.22822
0.35503	0.0026	0.355	0.0041	0.35501	0.00521	0.35503	0.00689								0.0026	0.000594634	0.0041	0.000986656	0.00521	0.00127	0.00689	0.00159		0.0026	0.22841	0.0041	0.24093	0.00521	0.24393	0.00689	0.23093
0.36003	0.00262	0.36001	0.00411	0.36002	0.00525	0.36001	0.00693								0.00262	0.000607696	0.00411	0.00101	0.00525	0.0013	0.00693	0.00163		0.00262	0.23173	0.00411	0.24563	0.00525	0.24779	0.00693	0.23515
0.36503	0.00265	0.36503	0.00415	0.36502	0.00528	0.36501	0.00697								0.00265	0.000620878	0.00415	0.00103	0.00528	0.00132	0.00697	0.00166		0.00265	0.23412	0.00415	0.24815	0.00528	0.24985	0.00697	0.23831
0.37003	0.00266	0.37001	0.00417	0.37	0.00533	0.37002	0.00701								0.00266	0.000634161	0.00417	0.00105	0.00533	0.00135	0.00701	0.0017		0.00266	0.23815	0.00417	0.25201	0.00533	0.25349	0.00701	0.24257
0.37502	0.00268	0.37502	0.0042	0.37501	0.00538	0.37502	0.00705								0.00268	0.000647527	0.0042	0.00107	0.00538	0.00138	0.00705	0.00173		0.00268	0.24119	0.0042	0.25488	0.00538	0.2567	0.00705	0.24538
0.38002	0.00271	0.38001	0.00423	0.38002	0.00542	0.38	0.00711								0.00271	0.000661003	0.00423	0.00109	0.00542	0.0014	0.00711	0.00177		0.00271	0.24415	0.00423	0.25753	0.00542	0.25822	0.00711	0.24908
0.38502	0.00271	0.38502	0.00426	0.38503	0.00547	0.38501	0.00717								0.00271	0.000674552	0.00426	0.00111	0.00547	0.00143	0.00717	0.0018		0.00271	0.24863	0.00426	0.26049	0.00547	0.26155	0.00717	0.25115
0.39002	0.00274	0.39	0.0043	0.39	0.00551	0.39001	0.0072								0.00274	0.000688181	0.0043	0.00113	0.00551	0.00146	0.0072	0.00184		0.00274	0.25115	0.0043	0.26293	0.00551	0.26486	0.0072	0.25557
0.39502	0.00276	0.39502	0.00433	0.39501	0.00556	0.39502	0.00726								0.00276	0.000701936	0.00433	0.00115	0.00556	0.00148	0.00726	0.00188		0.00276	0.25403	0.00433	0.26541	0.00556	0.2663	0.00726	0.25911
0.40002	0.00278	0.4	0.00438	0.40002	0.00561	0.40002	0.00731								0.00278	0.000715801	0.00438	0.00118	0.00561	0.00151	0.00731	0.00191		0.00278	0.25712	0.00438	0.26942	0.00561	0.26901	0.00731	0.26132
0.40502	0.00281	0.40501	0.00441	0.40503	0.00566	0.40503	0.00737								0.00281	0.000729786	0.00441	0.0012	0.00566	0.00154	0.00737	0.00195		0.00281	0.25954	0.00441	0.27182	0.00566	0.27199	0.00737	0.26464
0.41002	0.00281	0.41003	0.00445	0.41	0.00571	0.41001	0.00743								0.00281	0.000743829	0.00445	0.00122	0.00571	0.00157	0.00743	0.00199		0.00281	0.26503	0.00445	0.27407	0.00571	0.27473	0.00743	0.26777
0.41501	0.00283	0.41501	0.0045	0.41501	0.00577	0.41501	0.00749								0.00283	0.000757913	0.0045	0.00124	0.00577	0.0016	0.00749	0.00202		0.00283	0.26796	0.0045	0.27585	0.00577	0.27741	0.00749	0.26955
0.42001	0.00286	0.42002	0.00455	0.42002	0.00583	0.42002	0.00756								0.00286	0.000772132	0.00455	0.00127	0.00583	0.00163	0.00756	0.00206		0.00286	0.2699	0.00455	0.27888	0.00583	0.2797	0.00756	0.27233
0.42501	0.00289	0.42501	0.00459	0.42503	0.00589	0.42502	0.00763								0.00289	0.000786504	0.00459	0.00129	0.00589	0.00166	0.00763	0.0021		0.00289	0.27219	0.00459	0.28085	0.00589	0.28184	0.00763	0.2752
0.43001	0.00292	0.43002	0.00465	0.43	0.00595	0.43003	0.0077								0.00292	0.00080102	0.00465	0.00131	0.00595	0.00169	0.0077	0.00214		0.00292	0.27445	0.00465	0.282	0.00595	0.28425	0.0077	0.27779
0.43501	0.00295	0.435	0.0047	0.43501	0.00601	0.43501	0.00774								0.00295	0.000815692	0.0047	0.00134	0.00601	0.00172	0.00774	0.00218		0.00295	0.27637	0.0047	0.2853	0.00601	0.2863	0.00774	0.28153
0.44001	0.00298	0.44002	0.00474	0.44002	0.00607	0.44001	0.00781								0.00298	0.000830524	0.00474	0.00136	0.00607	0.00175	0.00781	0.00222		0.00298	0.27842	0.00474	0.28672	0.00607	0.28838	0.00781	0.28438
0.44501	0.00301	0.44503	0.00479	0.44503	0.00614	0.44502	0.00789								0.00301	0.000845515	0.00479	0.00138	0.00614	0.00178	0.00789	0.00225		0.00301	0.28047	0.00479	0.28828	0.00614	0.2899	0.00789	0.28534
0.45001	0.00305	0.45001	0.00484	0.45001	0.00619	0.45002	0.00795								0.00305	0.000860669	0.00484	0.00141	0.00619	0.00181	0.00795	0.00229		0.00305	0.28232	0.00484	0.29152	0.00619	0.29243	0.00795	0.28822
0.455	0.00307	0.45503	0.00489	0.45501	0.00625	0.45503	0.00802								0.00307	0.000875969	0.00489	0.00143	0.00625	0.00184	0.00802	0.00233		0.00307	0.28503	0.00489	0.29249	0.00625	0.29433	0.00802	0.29046
0.46	0.00311	0.46001	0.00494	0.46002	0.0063	0.46001	0.00811								0.00311	0.000891414	0.00494	0.00146	0.0063	0.00187	0.00811	0.00237		0.00311	0.28703	0.00494	0.29547	0.0063	0.29669	0.00811	0.29232
0.465	0.00314	0.46502	0.00498	0.46503	0.00637	0.46501	0.0082								0.00314	0.00090702	0.00498	0.00148	0.00637	0.0019	0.0082	0.00242		0.00314	0.289	0.00498	0.29694	0.00637	0.29848	0.0082	0.29518
0.47	0.00317	0.47	0.00503	0.47001	0.00642	0.47002	0.00828								0.00317	0.000922791	0.00503	0.00151	0.00642	0.00193	0.00828	0.00246		0.00317	0.29091	0.00503	0.30004	0.00642	0.30043	0.00828	0.29726
0.47503	0.00321	0.47502	0.00509	0.47502	0.00648	0.47502	0.00838								0.00321	0.000938833	0.00509	0.00153	0.00648	0.00197	0.00838	0.0025		0.00321	0.29283	0.00509	0.30068	0.00648	0.30422	0.00838	0.29829
0.48003	0.00323	0.48	0.00515	0.48002	0.00655	0.48003	0.00847								0.00323	0.000954928	0.00515	0.00156	0.00655	0.002	0.00847	0.00254		0.00323	0.29535	0.00515	0.30296	0.00655	0.30536	0.00847	0.29986
0.48503	0.00328	0.48501	0.0052	0.48503	0.00661	0.48501	0.00858								0.00328	0.000971198	0.0052	0.00158	0.00661	0.00203	0.00858	0.00258		0.00328	0.29638	0.0052	0.30357	0.00661	0.30722	0.00858	0.30066
0.49003	0.00331	0.49003	0.00526	0.49001	0.00668	0.49001	0.00864								0.00331	0.000987665	0.00526	0.00161	0.00668	0.00206	0.00864	0.00263		0.00331	0.29824	0.00526	0.30619	0.00668	0.30851	0.00864	0.30432
0.49503	0.00336	0.49501	0.00532	0.49502	0.00675	0.49502	0.00873								0.00336	0.001	0.00532	0.00163	0.00675	0.0021	0.00873	0.00267		0.00336	0.29767	0.00532	0.30611	0.00675	0.31096	0.00873	0.3057
0.50002	0.00338	0.50002	0.00539	0.50002	0.00683	0.50002	0.00884								0.00338	0.00102	0.00539	0.00166	0.00683	0.00213	0.00884	0.00271		0.00338	0.30155	0.00539	0.30772	0.00683	0.31178	0.00884	0.30662
0.50502	0.00342	0.50501	0.00547	0.505	0.00693	0.505	0.00893								0.00342	0.00104	0.00547	0.00169	0.00693	0.00217	0.00893	0.00276		0.00342	0.30386	0.00547	0.30888	0.00693	0.31331	0.00893	0.30904
0.51002	0.00346	0.51002	0.00554	0.51001	0.00702	0.51001	0.00902								0.00346	0.00106	0.00554	0.00172	0.00702	0.0022	0.00902	0.0028		0.00346	0.30637	0.00554	0.31021	0.00702	0.31344	0.00902	0.31034
0.51502	0.00349	0.515	0.00561	0.51502	0.0071	0.51501	0.0091								0.00349	0.00107	0.00561	0.00174	0.0071	0.00224	0.0091	0.00285		0.00349	0.30629	0.00561	0.31006	0.0071	0.31531	0.0091	0.31302
0.52002	0.00354	0.52002	0.00568	0.52003	0.0072	0.52002	0.00923								0.00354	0.00109	0.00568	0.00177	0.0072	0.00227	0.00923	0.00289		0.00354	0.30788	0.00568	0.31158	0.0072	0.31545	0.00923	0.31318
0.52502	0.00358	0.52503	0.00575	0.525	0.00729	0.52502	0.00927								0.00358	0.00111	0.00575	0.0018	0.00729	0.00231	0.00927	0.00294		0.00358	0.30991	0.00575	0.31314	0.00729	0.31701	0.00927	0.31707
0.53002	0.00363	0.53001	0.00583	0.53001	0.00738	0.53003	0.00938								0.00363	0.00113	0.00583	0.00183	0.00738	0.00235	0.00938	0.00299		0.00363	0.31096	0.00583	0.31413	0.00738	0.31842	0.00938	0.31875
0.53502	0.00367	0.53503	0.00591	0.53502	0.00749	0.53501	0.0095								0.00367	0.00114	0.00591	0.00186	0.00749	0.00238	0.0095	0.00303		0.00367	0.31084	0.00591	0.31469	0.00749	0.31773	0.0095	0.31909
0.54001	0.00372	0.54001	0.00601	0.54003	0.00758	0.54001	0.00961								0.00372	0.00116	0.00601	0.00189	0.00758	0.00242	0.00961	0.00308		0.00372	0.31175	0.00601	0.31455	0.00758	0.31936	0.00961	0.32065
0.54501	0.00376	0.54502	0.00611	0.545	0.00768	0.54502	0.00975								0.00376	0.00118	0.00611	0.00192	0.00768	0.00246	0.00975	0.00313		0.00376	0.31345	0.00611	0.31409	0.00768	0.32019	0.00975	0.32097
0.55001	0.00382	0.55001	0.00622	0.55001	0.00779	0.55002	0.00988								0.00382	0.0012	0.00622	0.00195	0.00779	0.0025	0.00988	0.00318		0.00382	0.31397	0.00622	0.31331	0.00779	0.32096	0.00988	0.32189
0.55501	0.00387	0.55502	0.00631	0.55502	0.00791	0.55503	0.01004								0.00387	0.00122	0.00631	0.00198	0.00791	0.00254	0.01004	0.00323		0.00387	0.315	0.00631	0.31362	0.00791	0.32109	0.01004	0.32181
0.56001	0.00394	0.56	0.0064	0.56003	0.00804	0.56001	0.01018								0.00394	0.00124	0.0064	0.00201	0.00804	0.00258	0.01018	0.00328		0.00394	0.31502	0.0064	0.31405	0.00804	0.32106	0.01018	0.3222
0.56501	0.004	0.56502	0.0065	0.565	0.00815	0.56501	0.01034								0.004	0.00126	0.0065	0.00205	0.00815	0.00262	0.01034	0.00333		0.004	0.31505	0.0065	0.31557	0.00815	0.32155	0.01034	0.32207
0.57001	0.00406	0.57003	0.00661	0.57001	0.00829	0.57002	0.01048								0.00406	0.00128	0.00661	0.00208	0.00829	0.00266	0.01048	0.00338		0.00406	0.31489	0.00661	0.31481	0.00829	0.32083	0.01048	0.32239
0.57501	0.00414	0.57501	0.00672	0.57502	0.00843	0.57502	0.01064								0.00414	0.0013	0.00672	0.00211	0.00843	0.0027	0.01064	0.00344		0.00414	0.31418	0.00672	0.31412	0.00843	0.32028	0.01064	0.32324
0.58	0.00419	0.58003	0.00684	0.58003	0.00858	0.58003	0.01082								0.00419	0.00132	0.00684	0.00215	0.00858	0.00274	0.01082	0.00349		0.00419	0.31501	0.00684	0.31415	0.00858	0.31924	0.01082	0.32263
0.585	0.00428	0.58501	0.00695	0.58501	0.00872	0.58501	0.01101								0.00428	0.00134	0.00695	0.00218	0.00872	0.00279	0.01101	0.00354		0.00428	0.3133	0.00695	0.31389	0.00872	0.32004	0.01101	0.32164
0.59	0.00436	0.59002	0.00706	0.59001	0.00885	0.59001	0.0112								0.00436	0.00136	0.00706	0.00222	0.00885	0.00283	0.0112	0.0036		0.00436	0.31178	0.00706	0.31439	0.00885	0.31985	0.0112	0.32141
0.595	0.00446	0.595	0.00716	0.59502	0.00901	0.59502	0.01142								0.00446	0.00139	0.00716	0.00225	0.00901	0.00287	0.01142	0.00366		0.00446	0.31186	0.00716	0.31446	0.00901	0.31869	0.01142	0.32039
0.60003	0.00455	0.60002	0.00725	0.60003	0.00917	0.60002	0.01164								0.00455	0.00141	0.00725	0.00229	0.00917	0.00292	0.01164	0.00371		0.00455	0.31007	0.00725	0.31572	0.00917	0.3185	0.01164	0.31873
0.60503	0.00464	0.605	0.00739	0.60501	0.00933	0.60503	0.01188								0.00464	0.00143	0.00739	0.00232	0.00933	0.00297	0.01188	0.00377		0.00464	0.30792	0.00739	0.31411	0.00933	0.31825	0.01188	0.3173
0.61003	0.00474	0.61001	0.00753	0.61002	0.00952	0.61001	0.01212								0.00474	0.00145	0.00753	0.00236	0.00952	0.00301	0.01212	0.00383		0.00474	0.30606	0.00753	0.31333	0.00952	0.31618	0.01212	0.31588
0.61503	0.00483	0.61503	0.00768	0.61502	0.00972	0.61501	0.01237								0.00483	0.00148	0.00768	0.0024	0.00972	0.00306	0.01237	0.00389		0.00483	0.3066	0.00768	0.31267	0.00972	0.31469	0.01237	0.31453
0.62003	0.00494	0.62001	0.00782	0.62	0.00993	0.62002	0.01264								0.00494	0.0015	0.00782	0.00244	0.00993	0.00311	0.01264	0.00396		0.00494	0.30372	0.00782	0.31193	0.00993	0.31317	0.01264	0.31321
0.62502	0.00504	0.62502	0.00798	0.62501	0.01015	0.62502	0.01294								0.00504	0.00153	0.00798	0.00248	0.01015	0.00316	0.01294	0.00402		0.00504	0.30355	0.00798	0.31071	0.01015	0.31136	0.01294	0.31055
0.63002	0.00515	0.63001	0.00815	0.63002	0.01037	0.63	0.01326								0.00515	0.00155	0.00815	0.00252	0.01037	0.00321	0.01326	0.00409		0.00515	0.30087	0.00815	0.30906	0.01037	0.30941	0.01326	0.30856
0.63502	0.00527	0.63502	0.00832	0.63503	0.01061	0.63501	0.01356								0.00527	0.00158	0.00832	0.00256	0.01061	0.00326	0.01356	0.00415		0.00527	0.29982	0.00832	0.30752	0.01061	0.30739	0.01356	0.30612
0.64002	0.0054	0.64	0.0085	0.64	0.01084	0.64001	0.01388								0.0054	0.00161	0.0085	0.0026	0.01084	0.00332	0.01388	0.00422		0.0054	0.29794	0.0085	0.30577	0.01084	0.30637	0.01388	0.30403
0.64502	0.00551	0.64502	0.00871	0.64501	0.01108	0.64502	0.01423								0.00551	0.00163	0.00871	0.00264	0.01108	0.00337	0.01423	0.00429		0.00551	0.29607	0.00871	0.30325	0.01108	0.30403	0.01423	0.30144
0.65002	0.00564	0.65003	0.00893	0.65002	0.01133	0.65002	0.0146								0.00564	0.00166	0.00893	0.00269	0.01133	0.00343	0.0146	0.00436		0.00564	0.29438	0.00893	0.30139	0.01133	0.30271	0.0146	0.29857
0.65502	0.00579	0.65501	0.00914	0.65503	0.01161	0.65503	0.015								0.00579	0.00169	0.00914	0.00273	0.01161	0.00349	0.015	0.00444		0.00579	0.29213	0.00914	0.2987	0.01161	0.3007	0.015	0.2959
0.66002	0.00593	0.66003	0.00938	0.66	0.01192	0.66001	0.0154								0.00593	0.00172	0.00938	0.00278	0.01192	0.00354	0.0154	0.00451		0.00593	0.29013	0.00938	0.29629	0.01192	0.2969	0.0154	0.29278
0.66501	0.0061	0.66501	0.00959	0.66501	0.01228	0.66501	0.01586								0.0061	0.00175	0.00959	0.00283	0.01228	0.0036	0.01586	0.00459		0.0061	0.28696	0.00959	0.29511	0.01228	0.29325	0.01586	0.28948
0.67001	0.00626	0.67002	0.00985	0.67002	0.01264	0.67002	0.01633								0.00626	0.00178	0.00985	0.00287	0.01264	0.00367	0.01633	0.00467		0.00626	0.28417	0.00985	0.29138	0.01264	0.29026	0.01633	0.28593
0.67501	0.00643	0.67501	0.01012	0.67503	0.01302	0.67502	0.01684								0.00643	0.00181	0.01012	0.00292	0.01302	0.00373	0.01684	0.00476		0.00643	0.28157	0.01012	0.28855	0.01302	0.2864	0.01684	0.28269
0.68001	0.0066	0.68002	0.0104	0.68	0.01344	0.68003	0.01737								0.0066	0.00184	0.0104	0.00298	0.01344	0.0038	0.01737	0.00484		0.0066	0.27891	0.0104	0.28651	0.01344	0.28274	0.01737	0.2786
0.68501	0.00676	0.685	0.0107	0.68501	0.01385	0.68501	0.01795								0.00676	0.00188	0.0107	0.00303	0.01385	0.00387	0.01795	0.00493		0.00676	0.2781	0.0107	0.28311	0.01385	0.27935	0.01795	0.27464
0.69001	0.00694	0.69002	0.01104	0.69002	0.01431	0.69001	0.01858								0.00694	0.00191	0.01104	0.00308	0.01431	0.00394	0.01858	0.00502		0.00694	0.27532	0.01104	0.2789	0.01431	0.2754	0.01858	0.27018
0.69501	0.00714	0.69503	0.01138	0.69503	0.01477	0.69502	0.01921								0.00714	0.00195	0.01138	0.00314	0.01477	0.00401	0.01921	0.00511		0.00714	0.27312	0.01138	0.27598	0.01477	0.27149	0.01921	0.26599
0.70001	0.00735	0.70001	0.01175	0.70001	0.01526	0.70002	0.01992								0.00735	0.00198	0.01175	0.0032	0.01526	0.00408	0.01992	0.00521		0.00735	0.26957	0.01175	0.27225	0.01526	0.26744	0.01992	0.2616
0.705	0.00759	0.70503	0.01215	0.70501	0.01575	0.70503	0.0207								0.00759	0.00202	0.01215	0.00326	0.01575	0.00416	0.0207	0.00531		0.00759	0.26631	0.01215	0.26833	0.01575	0.26405	0.0207	0.25651
0.71	0.00782	0.71001	0.01258	0.71002	0.01631	0.71001	0.02154								0.00782	0.00206	0.01258	0.00332	0.01631	0.00424	0.02154	0.00542		0.00782	0.26353	0.01258	0.26401	0.01631	0.25995	0.02154	0.25167
0.715	0.00808	0.71502	0.01304	0.71503	0.01691	0.71501	0.02239								0.00808	0.0021	0.01304	0.00338	0.01691	0.00432	0.02239	0.00553		0.00808	0.25999	0.01304	0.2592	0.01691	0.25549	0.02239	0.24698
0.72	0.00831	0.72	0.01349	0.72001	0.01755	0.72002	0.02335								0.00831	0.00214	0.01349	0.00345	0.01755	0.00441	0.02335	0.00564		0.00831	0.25737	0.01349	0.25567	0.01755	0.25123	0.02335	0.24153
0.72503	0.00858	0.72502	0.014	0.72502	0.01826	0.72502	0.0244								0.00858	0.00218	0.014	0.00352	0.01826	0.0045	0.0244	0.00576		0.00858	0.25405	0.014	0.25144	0.01826	0.24642	0.0244	0.2361
0.73003	0.00887	0.73	0.01455	0.73002	0.01902	0.73003	0.02557								0.00887	0.00223	0.01455	0.00359	0.01902	0.00459	0.02557	0.00589		0.00887	0.25133	0.01455	0.24667	0.01902	0.24132	0.02557	0.23033
0.73503	0.0092	0.73501	0.01513	0.735	0.01978	0.73501	0.02683								0.0092	0.00227	0.01513	0.00366	0.01978	0.00469	0.02683	0.00602		0.0092	0.24686	0.01513	0.24191	0.01978	0.2371	0.02683	0.22436
0.74003	0.00953	0.74003	0.01577	0.74001	0.02064	0.74001	0.02817								0.00953	0.00232	0.01577	0.00374	0.02064	0.00479	0.02817	0.00616		0.00953	0.24352	0.01577	0.23721	0.02064	0.23212	0.02817	0.21871
0.74503	0.00989	0.74501	0.01645	0.74502	0.02156	0.74502	0.0296								0.00989	0.00237	0.01645	0.00382	0.02156	0.0049	0.0296	0.0063		0.00989	0.23964	0.01645	0.23216	0.02156	0.22732	0.0296	0.21287
0.75002	0.01025	0.75002	0.0172	0.75002	0.02256	0.75002	0.0311								0.01025	0.00242	0.0172	0.00391	0.02256	0.00501	0.0311	0.00645		0.01025	0.23617	0.0172	0.22734	0.02256	0.22212	0.0311	0.20742
0.75502	0.01066	0.75501	0.018	0.755	0.02367	0.75503	0.03269								0.01066	0.00247	0.018	0.00399	0.02367	0.00512	0.03269	0.00661		0.01066	0.23172	0.018	0.22172	0.02367	0.21628	0.03269	0.20222
0.76002	0.01111	0.76002	0.01884	0.76001	0.02487	0.76001	0.03447								0.01111	0.00252	0.01884	0.00409	0.02487	0.00524	0.03447	0.00678		0.01111	0.2269	0.01884	0.21714	0.02487	0.21069	0.03447	0.1967
0.76502	0.01158	0.765	0.01974	0.76502	0.02619	0.76501	0.0364								0.01158	0.00258	0.01974	0.00418	0.02619	0.00537	0.0364	0.00696		0.01158	0.22281	0.01974	0.21171	0.02619	0.20505	0.0364	0.19123
0.77002	0.01213	0.77002	0.02077	0.77003	0.02764	0.77002	0.03846								0.01213	0.00264	0.02077	0.00428	0.02764	0.00551	0.03846	0.00714		0.01213	0.2177	0.02077	0.20609	0.02764	0.19935	0.03846	0.18567
0.77502	0.01272	0.775	0.02186	0.775	0.02915	0.77502	0.04072								0.01272	0.0027	0.02186	0.00439	0.02915	0.00565	0.04072	0.00734		0.01272	0.2123	0.02186	0.20087	0.02915	0.19381	0.04072	0.18024
0.78002	0.01339	0.78001	0.02306	0.78001	0.03083	0.78003	0.0432								0.01339	0.00277	0.02306	0.0045	0.03083	0.0058	0.0432	0.00755		0.01339	0.20695	0.02306	0.19511	0.03083	0.18812	0.0432	0.17475
0.78502	0.01413	0.78503	0.02437	0.78502	0.03263	0.78501	0.04591								0.01413	0.00284	0.02437	0.00462	0.03263	0.00596	0.04591	0.00777		0.01413	0.20093	0.02437	0.18954	0.03263	0.18266	0.04591	0.16924
0.79001	0.01496	0.79001	0.02578	0.79003	0.0346	0.79001	0.04887								0.01496	0.00291	0.02578	0.00475	0.0346	0.00613	0.04887	0.00801		0.01496	0.19446	0.02578	0.18422	0.0346	0.17716	0.04887	0.16389
0.79501	0.01583	0.79502	0.02735	0.795	0.03677	0.79502	0.05207								0.01583	0.00298	0.02735	0.00488	0.03677	0.0063	0.05207	0.00826		0.01583	0.18829	0.02735	0.17846	0.03677	0.17136	0.05207	0.15862
0.79951	0.01671	0.7995	0.02889	0.7995	0.03892	0.79953	0.05526								0.01671	0.00306	0.02889	0.00501	0.03892	0.00647	0.05526	0.00851		0.01671	0.18317	0.02889	0.17342	0.03892	0.16623	0.05526	0.154

## Sheet: Others' compression properties 
PU		LF			MOE/Mpa	PU	LF		PU		LF			PU		LF
Stress/Mpa	Strain	Stress/Mpa	Strain		Sample 1	0.0402	0.0117		Stress/Mpa	Absorbed energy	Stress/Mpa	Absorbed energy		Stress/Mpa	Eea	Stress/Mpa	Eea
4.17208e-05	-4.04752e-06	7.64881e-05	-3.23801e-06		Sample 2	0.0428	0.0105		-4.04752e-06	0	-3.23801e-06	0		-4.04752e-06	0	-3.23801e-06	0
0.00502	0.000218161	0.00504	-7.28554e-06		Sample 3	0.0443	0.0128		0.000218161	5.33025e-07	-7.28554e-06	-2.61022e-08		0.000218161	0.00244	-7.28554e-06	0.00358
0.01005	0.000450084	0.0101	4.45227e-06		Sample 4	0.0393	0.0132		0.000450084	2.21438e-06	4.45227e-06	-3.32692e-08		0.000450084	0.00492	4.45227e-06	-0.00747
0.01503	0.000678769	0.01506	5.58558e-05		Sample 5	0.0416	0.0109		0.000678769	5.02442e-06	5.58558e-05	1.16325e-07		0.000678769	0.0074	5.58558e-05	0.00208
0.02001	0.000879121	0.02002	0.000116569						0.000879121	8.9022e-06	0.000116569	5.43922e-07		0.000879121	0.01013	0.000116569	0.00467
0.02504	0.00107	0.02508	0.000176877						0.00107	1.37967e-05	0.000176877	1.28636e-06		0.00107	0.01294	0.000176877	0.00727
0.03002	0.00123	0.03004	0.000233542						0.00123	1.95039e-05	0.000233542	2.30416e-06		0.00123	0.0159	0.000233542	0.00987
0.03505	0.00138	0.0351	0.000291826						0.00138	2.60733e-05	0.000291826	3.63314e-06		0.00138	0.01884	0.000291826	0.01245
0.04003	0.0015	0.04006	0.000355372						0.0015	3.32591e-05	0.000355372	5.23852e-06		0.0015	0.02213	0.000355372	0.01474
0.04501	0.00161	0.04502	0.000391395						0.00161	4.10006e-05	0.000391395	7.09054e-06		0.00161	0.02551	0.000391395	0.01812
0.05004	0.0017	0.05008	0.000447656						0.0017	4.93264e-05	0.000447656	9.21327e-06		0.0017	0.02899	0.000447656	0.02058
0.05502	0.00178	0.05504	0.000491369						0.00178	5.79933e-05	0.000491369	1.15421e-05		0.00178	0.03258	0.000491369	0.02349
0.06005	0.00184	0.0601	0.000533868						0.00184	6.71102e-05	0.000533868	1.41354e-05		0.00184	0.03641	0.000533868	0.02648
0.06503	0.00189	0.06506	0.000577176						0.00189	7.64079e-05	0.000577176	1.68915e-05		0.00189	0.04038	0.000577176	0.02927
0.07001	0.00194	0.07002	0.000615628						0.00194	8.59584e-05	0.000615628	1.98494e-05		0.00194	0.04421	0.000615628	0.03224
0.07504	0.00199	0.07508	0.000658127						0.00199	9.58612e-05	0.000658127	2.30721e-05		0.00199	0.04814	0.000658127	0.03506
0.08002	0.00202	0.08004	0.000691721						0.00202	0.00010585	0.000691721	2.64198e-05		0.00202	0.05236	0.000691721	0.03819
0.08505	0.00204	0.0851	0.000735434						0.00204	0.000116082	0.000735434	3.00295e-05		0.00204	0.05678	0.000735434	0.04083
0.09003	0.00208	0.09006	0.000767815						0.00208	0.000126343	0.000767815	3.37583e-05		0.00208	0.06081	0.000767815	0.04397
0.09501	0.0021	0.09502	0.000805861						0.0021	0.000136733	0.000805861	3.76611e-05		0.0021	0.06522	0.000805861	0.04673
0.10004	0.00211	0.10008	0.000836622						0.00211	0.000147323	0.000836622	4.18167e-05		0.00211	0.06976	0.000836622	0.04998
0.10502	0.00212	0.10504	0.000873455						0.00212	0.00015787	0.000873455	4.60575e-05		0.00212	0.07429	0.000873455	0.05273
0.11005	0.00213	0.1101	0.000911501						0.00213	0.000168588	0.000911501	5.05725e-05		0.00213	0.07898	0.000911501	0.05548
0.11503	0.00215	0.11506	0.000945501						0.00215	0.000179246	0.000945501	5.51788e-05		0.00215	0.08348	0.000945501	0.05836
0.12001	0.00215	0.12002	0.000972619						0.00215	0.000189952	0.000972619	5.99359e-05		0.00215	0.0882	0.000972619	0.06162
0.12504	0.00215	0.12508	0.00102						0.00215	0.000200791	0.00102	6.49701e-05		0.00215	0.0932	0.00102	0.06388
0.13002	0.00217	0.13004	0.00104						0.00217	0.000211555	0.00104	7.00792e-05		0.00217	0.0975	0.00104	0.06719
0.13505	0.00218	0.1351	0.00107						0.00218	0.000222505	0.00107	7.5436e-05		0.00218	0.10199	0.00107	0.0702
0.14003	0.00218	0.14006	0.00111						0.00218	0.000233372	0.00111	8.08546e-05		0.00218	0.10687	0.00111	0.07285
0.14501	0.0022	0.14502	0.00115						0.0022	0.000244273	0.00115	8.64485e-05		0.0022	0.11123	0.00115	0.07544
0.15004	0.0022	0.15008	0.00118						0.0022	0.000255342	0.00118	9.23394e-05		0.0022	0.11592	0.00118	0.07808
0.15502	0.00221	0.15504	0.00122						0.00221	0.000266324	0.00122	9.8294e-05		0.00221	0.12056	0.00122	0.08068
0.16005	0.00222	0.1601	0.00124						0.00222	0.000277457	0.00124	0.000104519		0.00222	0.12525	0.00124	0.08411
0.16503	0.00222	0.16506	0.00127						0.00222	0.000288496	0.00127	0.000110753		0.00222	0.12997	0.00127	0.08717
0.17001	0.00222	0.17002	0.0013						0.00222	0.000299542	0.0013	0.000117134		0.00222	0.13505	0.0013	0.08993
0.17504	0.00223	0.17508	0.00134						0.00223	0.000310736	0.00134	0.000123819		0.00223	0.13928	0.00134	0.09242
0.18002	0.00224	0.18004	0.00136						0.00224	0.000321856	0.00136	0.000130523		0.00224	0.14393	0.00136	0.09572
0.18505	0.00224	0.1851	0.0014						0.00224	0.000333108	0.0014	0.000137513		0.00224	0.14901	0.0014	0.09825
0.19003	0.00223	0.19006	0.00142						0.00223	0.000344231	0.00142	0.000144503		0.00223	0.15416	0.00142	0.10186
0.19501	0.00225	0.19502	0.00146						0.00225	0.000355388	0.00146	0.000151643		0.00225	0.15801	0.00146	0.10387
0.20004	0.00225	0.20008	0.0015						0.00225	0.000366704	0.0015	0.00015913		0.00225	0.16313	0.0015	0.10611
0.20502	0.00226	0.20504	0.00153						0.00226	0.000377918	0.00153	0.000166633		0.00226	0.16745	0.00153	0.1092
0.21005	0.00225	0.2101	0.00156						0.00225	0.000389267	0.00156	0.00017444		0.00225	0.17273	0.00156	0.1118
0.21503	0.00226	0.21506	0.00159						0.00226	0.000400497	0.00159	0.000182264		0.00226	0.17739	0.00159	0.11435
0.22001	0.00227	0.22002	0.00162						0.00227	0.00041177	0.00162	0.000190236		0.00227	0.18131	0.00162	0.11738
0.22504	0.00228	0.22508	0.00166						0.00228	0.000423217	0.00166	0.000198534		0.00228	0.18576	0.00166	0.11964
0.23002	0.00228	0.23004	0.00169						0.00228	0.000434567	0.00169	0.000206833		0.00228	0.19043	0.00169	0.12263
0.23505	0.00229	0.2351	0.00173						0.00229	0.000446063	0.00173	0.00021547		0.00229	0.19512	0.00173	0.1247
0.24003	0.0023	0.24006	0.00176						0.0023	0.00045748	0.00176	0.000224124		0.0023	0.19885	0.00176	0.12727
0.24501	0.0023	0.24502	0.00179						0.0023	0.000468922	0.00179	0.000232941		0.0023	0.20422	0.00179	0.12983
0.25004	0.0023	0.25008	0.00182						0.0023	0.000480496	0.00182	0.000242087		0.0023	0.2086	0.00182	0.13297
0.25502	0.0023	0.25504	0.00186						0.0023	0.000491952	0.00186	0.000251212		0.0023	0.21402	0.00186	0.13513
0.26005	0.00231	0.2601	0.0019						0.00231	0.000503547	0.0019	0.000260709		0.00231	0.21799	0.0019	0.13754
0.26503	0.00232	0.26506	0.00193						0.00232	0.000515069	0.00193	0.000270186		0.00232	0.22213	0.00193	0.14036
0.27001	0.00232	0.27002	0.00196						0.00232	0.000526627	0.00196	0.000279812		0.00232	0.22656	0.00196	0.14301
0.27504	0.00234	0.27508	0.00199						0.00234	0.000538362	0.00199	0.000289798		0.00234	0.23012	0.00199	0.14562
0.28002	0.00233	0.28004	0.00202						0.00233	0.000549989	0.00202	0.000299748		0.00233	0.23587	0.00202	0.14823
0.28505	0.00235	0.2851	0.00206						0.00235	0.00056176	0.00206	0.000310086		0.00235	0.23946	0.00206	0.15019
0.29003	0.00234	0.29006	0.0021						0.00234	0.000573424	0.0021	0.00032041		0.00234	0.24507	0.0021	0.15276
0.29501	0.00236	0.29502	0.00213						0.00236	0.000585118	0.00213	0.000330883		0.00236	0.24813	0.00213	0.15565
0.30004	0.00236	0.30008	0.00217						0.00236	0.000596999	0.00217	0.000341743		0.00236	0.25256	0.00217	0.15773
0.30502	0.00237	0.30504	0.00219						0.00237	0.000608779	0.00219	0.000352551		0.00237	0.25706	0.00219	0.16086
0.31005	0.00238	0.3101	0.00224						0.00238	0.000620722	0.00224	0.000363761		0.00238	0.26095	0.00224	0.16243
0.31503	0.00239	0.31506	0.00228						0.00239	0.00063259	0.00228	0.000374969		0.00239	0.26481	0.00228	0.16455
0.32001	0.0024	0.32002	0.00231						0.0024	0.000644499	0.00231	0.000386357		0.0024	0.26907	0.00231	0.16697
0.32504	0.0024	0.32508	0.00235						0.0024	0.000656564	0.00235	0.000398162		0.0024	0.27359	0.00235	0.16931
0.33002	0.00241	0.33004	0.0024						0.00241	0.000668536	0.0024	0.000409934		0.00241	0.27737	0.0024	0.17114
0.33505	0.00242	0.3351	0.00243						0.00242	0.000680704	0.00243	0.00042215		0.00242	0.28072	0.00243	0.17345
0.34003	0.00243	0.34006	0.00249						0.00243	0.000692797	0.00249	0.000434352		0.00243	0.28471	0.00249	0.17475
0.34501	0.00245	0.34502	0.00252						0.00245	0.000704941	0.00252	0.00044677		0.00245	0.28826	0.00252	0.17715
0.35004	0.00245	0.35008	0.00256						0.00245	0.000717263	0.00256	0.000459633		0.00245	0.29257	0.00256	0.1794
0.35502	0.00246	0.35504	0.00261						0.00246	0.000729484	0.00261	0.000472457		0.00246	0.29677	0.00261	0.18109
0.36005	0.00247	0.3601	0.00265						0.00247	0.000741883	0.00265	0.000485752		0.00247	0.30043	0.00265	0.18353
0.36503	0.00248	0.36506	0.00269						0.00248	0.000754203	0.00269	0.000498982		0.00248	0.30412	0.00269	0.18569
0.37001	0.00249	0.37002	0.00274						0.00249	0.000766562	0.00274	0.000512437		0.00249	0.30845	0.00274	0.18715
0.37504	0.00249	0.37508	0.00278						0.00249	0.000779074	0.00278	0.000526386		0.00249	0.31313	0.00278	0.18966
0.38002	0.0025	0.38004	0.00282						0.0025	0.000791484	0.00282	0.000540272		0.0025	0.31693	0.00282	0.19134
0.38505	0.00251	0.3851	0.00288						0.00251	0.000804096	0.00288	0.000554697		0.00251	0.31976	0.00288	0.19267
0.39003	0.00252	0.39006	0.00292						0.00252	0.000816636	0.00292	0.000569074		0.00252	0.3237	0.00292	0.19509
0.39501	0.00253	0.39502	0.00297						0.00253	0.00082921	0.00297	0.000583674		0.00253	0.32789	0.00297	0.19649
0.40004	0.00253	0.40008	0.00302						0.00253	0.000841951	0.00302	0.00059882		0.00253	0.33219	0.00302	0.19853
0.40502	0.00255	0.40504	0.00307						0.00255	0.000854609	0.00307	0.000613902		0.00255	0.33504	0.00307	0.20028
0.41005	0.00256	0.4101	0.00311						0.00256	0.000867463	0.00311	0.000629517		0.00256	0.33917	0.00311	0.20257
0.41503	0.00257	0.41506	0.00317						0.00257	0.00088023	0.00317	0.000645079		0.00257	0.34232	0.00317	0.20375
0.42001	0.00259	0.42002	0.00323						0.00259	0.000893076	0.00323	0.000660934		0.00259	0.34492	0.00323	0.20478
0.42504	0.0026	0.42508	0.00329						0.0026	0.000906137	0.00329	0.00067742		0.0026	0.34823	0.00329	0.20602
0.43002	0.00261	0.43004	0.00334						0.00261	0.000919105	0.00334	0.000693867		0.00261	0.3525	0.00334	0.20752
0.43505	0.00262	0.4351	0.00339						0.00262	0.000932252	0.00339	0.000710906		0.00262	0.35621	0.00339	0.20954
0.44003	0.00262	0.44006	0.00345						0.00262	0.0009453	0.00345	0.000727884		0.00262	0.36014	0.00345	0.21088
0.44501	0.00265	0.44502	0.0035						0.00265	0.000958419	0.0035	0.000745128		0.00265	0.36229	0.0035	0.2128
0.45004	0.00265	0.45008	0.00356						0.00265	0.000971751	0.00356	0.000763005		0.00265	0.36626	0.00356	0.21405
0.45502	0.00266	0.45504	0.00362						0.00266	0.000984979	0.00362	0.000780828		0.00266	0.37018	0.00362	0.21557
0.46005	0.00267	0.4601	0.00368						0.00267	0.000998402	0.00368	0.000799296		0.00267	0.3734	0.00368	0.21727
0.46503	0.00268	0.46506	0.00374						0.00268	0.00101	0.00374	0.000817704		0.00268	0.37666	0.00374	0.2185
0.47001	0.00269	0.47002	0.00381						0.00269	0.00103	0.00381	0.00083643		0.00269	0.38319	0.00381	0.21963
0.47504	0.00271	0.47508	0.00386						0.00271	0.00104	0.00386	0.000855834		0.00271	0.3835	0.00386	0.22162
0.48002	0.00272	0.48004	0.00393						0.00272	0.00105	0.00393	0.000875167		0.00272	0.38667	0.00393	0.22247
0.48505	0.00273	0.4851	0.00401						0.00273	0.00107	0.00401	0.00089525		0.00273	0.39124	0.00401	0.22351
0.49003	0.00276	0.49006	0.00408						0.00276	0.00108	0.00408	0.000915293		0.00276	0.39199	0.00408	0.22461
0.49501	0.00276	0.49502	0.00414						0.00276	0.00109	0.00414	0.00093567		0.00276	0.39475	0.00414	0.22591
0.50004	0.00277	0.50008	0.00422						0.00277	0.00111	0.00422	0.000956819		0.00277	0.4	0.00422	0.22689
0.50502	0.00278	0.50504	0.00429						0.00278	0.00112	0.00429	0.000977927		0.00278	0.40308	0.00429	0.22772
0.51005	0.0028	0.5101	0.00438						0.0028	0.00114	0.00438	0.000999876		0.0028	0.40701	0.00438	0.22816
0.51503	0.00281	0.51506	0.00447						0.00281	0.00115	0.00447	0.00102		0.00281	0.4094	0.00447	0.22837
0.52001	0.00283	0.52002	0.00454						0.00283	0.00116	0.00454	0.00104		0.00283	0.41012	0.00454	0.22885
0.52504	0.00284	0.52508	0.00463						0.00284	0.00118	0.00463	0.00107		0.00284	0.41482	0.00463	0.23118
0.53002	0.00286	0.53004	0.00472						0.00286	0.00119	0.00472	0.00109		0.00286	0.41644	0.00472	0.2309
0.53505	0.00288	0.5351	0.00481						0.00288	0.00121	0.00481	0.00111		0.00288	0.42023	0.00481	0.23061
0.54003	0.0029	0.54006	0.00491						0.0029	0.00122	0.00491	0.00114		0.0029	0.42086	0.00491	0.23231
0.54501	0.00291	0.54502	0.00501						0.00291	0.00123	0.00501	0.00116		0.00291	0.42283	0.00501	0.23167
0.55004	0.00294	0.55008	0.0051						0.00294	0.00125	0.0051	0.00119		0.00294	0.42568	0.0051	0.23319
0.55502	0.00295	0.55504	0.00521						0.00295	0.00126	0.00521	0.00121		0.00295	0.42656	0.00521	0.23239
0.56005	0.00298	0.5601	0.00532						0.00298	0.00128	0.00532	0.00124		0.00298	0.42939	0.00532	0.23299
0.56503	0.00299	0.56506	0.00544						0.00299	0.00129	0.00544	0.00127		0.00299	0.43163	0.00544	0.23348
0.57001	0.00302	0.57002	0.00553						0.00302	0.00131	0.00553	0.0013		0.00302	0.43438	0.00553	0.23487
0.57504	0.00304	0.57508	0.00566						0.00304	0.00132	0.00566	0.00132		0.00304	0.43426	0.00566	0.23328
0.58002	0.00306	0.58004	0.00579						0.00306	0.00134	0.00579	0.00135		0.00306	0.43862	0.00579	0.23332
0.58505	0.00308	0.5851	0.00592						0.00308	0.00135	0.00592	0.00138		0.00308	0.43817	0.00592	0.23313
0.59003	0.00312	0.59006	0.00604						0.00312	0.00137	0.00604	0.00141		0.00312	0.4385	0.00604	0.23339
0.59501	0.00315	0.59502	0.00618						0.00315	0.00139	0.00618	0.00144		0.00315	0.44119	0.00618	0.23311
0.60004	0.00318	0.60008	0.00633						0.00318	0.0014	0.00633	0.00147		0.00318	0.44074	0.00633	0.23226
0.60502	0.00321	0.60504	0.00647						0.00321	0.00142	0.00647	0.0015		0.00321	0.44291	0.00647	0.23187
0.61005	0.00325	0.6101	0.00663						0.00325	0.00143	0.00663	0.00154		0.00325	0.44053	0.00663	0.23227
0.61503	0.00327	0.61506	0.00679						0.00327	0.00145	0.00679	0.00157		0.00327	0.44293	0.00679	0.23131
0.62001	0.00331	0.62002	0.00695						0.00331	0.00147	0.00695	0.00161		0.00331	0.44443	0.00695	0.2316
0.62504	0.00334	0.62508	0.00713						0.00334	0.00148	0.00713	0.00164		0.00334	0.44258	0.00713	0.23014
0.63002	0.00339	0.63004	0.00731						0.00339	0.0015	0.00731	0.00168		0.00339	0.44293	0.00731	0.22993
0.63505	0.00343	0.6351	0.0075						0.00343	0.00152	0.0075	0.00171		0.00343	0.44296	0.0075	0.228
0.64003	0.00348	0.64006	0.00769						0.00348	0.00153	0.00769	0.00175		0.00348	0.44016	0.00769	0.22745
0.64501	0.0035	0.64502	0.0079						0.0035	0.00155	0.0079	0.00179		0.0035	0.44231	0.0079	0.22649
0.65004	0.00357	0.65008	0.00811						0.00357	0.00157	0.00811	0.00183		0.00357	0.44024	0.00811	0.22556
0.65502	0.00362	0.65504	0.00833						0.00362	0.00159	0.00833	0.00187		0.00362	0.43976	0.00833	0.22448
0.66005	0.00368	0.6601	0.00857						0.00368	0.00161	0.00857	0.00191		0.00368	0.43779	0.00857	0.22292
0.66503	0.00374	0.66506	0.0088						0.00374	0.00162	0.0088	0.00196		0.00374	0.43349	0.0088	0.22271
0.67001	0.0038	0.67002	0.00907						0.0038	0.00164	0.00907	0.002		0.0038	0.43174	0.00907	0.2206
0.67504	0.00385	0.67508	0.00933						0.00385	0.00166	0.00933	0.00205		0.00385	0.43085	0.00933	0.21964
0.68002	0.00391	0.68004	0.00961						0.00391	0.00168	0.00961	0.0021		0.00391	0.42928	0.00961	0.21842
0.68505	0.00398	0.6851	0.00991						0.00398	0.0017	0.00991	0.00214		0.00398	0.42758	0.00991	0.2159
0.69003	0.00405	0.69006	0.01023						0.00405	0.00172	0.01023	0.00219		0.00405	0.42482	0.01023	0.21407
0.69501	0.00411	0.69502	0.01056						0.00411	0.00174	0.01056	0.00225		0.00411	0.42316	0.01056	0.2131
0.70004	0.0042	0.70008	0.01091						0.0042	0.00176	0.01091	0.0023		0.0042	0.4194	0.01091	0.21088
0.70502	0.00428	0.70504	0.01127						0.00428	0.00178	0.01127	0.00236		0.00428	0.41563	0.01127	0.20945
0.71005	0.00437	0.7101	0.01165						0.00437	0.00181	0.01165	0.00241		0.00437	0.4141	0.01165	0.20682
0.71503	0.00446	0.71506	0.01207						0.00446	0.00183	0.01207	0.00247		0.00446	0.41058	0.01207	0.20464
0.72001	0.00456	0.72002	0.0125						0.00456	0.00185	0.0125	0.00253		0.00456	0.40596	0.0125	0.20239
0.72504	0.00465	0.72508	0.01296						0.00465	0.00187	0.01296	0.0026		0.00465	0.40199	0.01296	0.20065
0.73002	0.00475	0.73004	0.01344						0.00475	0.0019	0.01344	0.00266		0.00475	0.40012	0.01344	0.19794
0.73505	0.00488	0.7351	0.01396						0.00488	0.00192	0.01396	0.00273		0.00488	0.3935	0.01396	0.19553
0.74003	0.00499	0.74006	0.0145						0.00499	0.00195	0.0145	0.0028		0.00499	0.39077	0.0145	0.19304
0.74501	0.00512	0.74502	0.01509						0.00512	0.00197	0.01509	0.00288		0.00512	0.38439	0.01509	0.19083
0.75004	0.00526	0.75008	0.01572						0.00526	0.002	0.01572	0.00295		0.00526	0.38016	0.01572	0.18761
0.75502	0.0054	0.75504	0.01639						0.0054	0.00202	0.01639	0.00303		0.0054	0.37431	0.01639	0.18484
0.76005	0.00556	0.7601	0.01712						0.00556	0.00205	0.01712	0.00312		0.00556	0.36867	0.01712	0.1822
0.76503	0.00572	0.76506	0.01789						0.00572	0.00208	0.01789	0.00321		0.00572	0.36374	0.01789	0.17943
0.77001	0.00588	0.77002	0.01871						0.00588	0.00211	0.01871	0.0033		0.00588	0.35858	0.01871	0.17634
0.77504	0.00607	0.77508	0.01961						0.00607	0.00214	0.01961	0.00339		0.00607	0.3526	0.01961	0.17287
0.78002	0.00627	0.78004	0.02057						0.00627	0.00217	0.02057	0.00349		0.00627	0.34618	0.02057	0.16967
0.78505	0.00648	0.7851	0.02162						0.00648	0.0022	0.02162	0.0036		0.00648	0.33976	0.02162	0.16655
0.79003	0.0067	0.79006	0.02274						0.0067	0.00223	0.02274	0.00371		0.0067	0.3328	0.02274	0.16313
0.79501	0.00694	0.79502	0.02396						0.00694	0.00227	0.02396	0.00383		0.00694	0.32719	0.02396	0.15987
0.80004	0.00719	0.79958	0.02516						0.00719	0.0023	0.02516	0.00394		0.00719	0.32001	0.02516	0.15659

## Sheet: T3DF Mattress firmness
Sample	Density	Thickness	Mattress structure layer	H	Hs	DSurface	DCore	Dbottom
1	45	40	Padding layer	6.9521	5.77784	0.0191032	0.0431286	0.185603
2	45	40	Padding layer	6.60372	5.54736	0.0237693	0.045425	0.209815
3	45	40	Padding layer	6.94636	6.25115	0.0180643	0.0480789	0.191326
4	45	40	Padding layer	7.27733	5.69601	0.0218426	0.0392306	0.233425
5	45	40	Padding layer	7.543	5.60409	0.0181008	0.040913	0.175066
6	45	20	Padding layer	8.45631	4.42809	0.0265137	0.0398589	0.181499
7	45	20	Padding layer	8.09777	4.63178	0.030264	0.0418273	0.192748
8	45	20	Padding layer	8.24723	5.10029	0.0247364	0.0358374	0.172634
9	45	20	Padding layer	8.35317	4.87009	0.029314	0.037642	0.153424
10	45	20	Padding layer	9.12724	4.85992	0.021744	0.044172	0.207176
11	45	80	Core layer	10.5416	2.756	0.0254455	0.0432907	0.110289
12	45	80	Core layer	9.67183	2.58173	0.0272874	0.0385723	0.0937465
13	45	80	Core layer	10.1848	2.64871	0.0234325	0.0445028	0.109274
14	45	80	Core layer	11.4998	3.05459	0.0226476	0.0409592	0.124636
15	45	80	Core layer	10.81	3.23898	0.0284192	0.0491284	0.113502
16	45	60	Core layer	16.3372	1.47012	0.0127541	0.0422265	0.293144
17	45	60	Core layer	15.2853	1.33512	0.0109824	0.046473	0.300512
18	45	60	Core layer	18.3285	1.53035	0.0136595	0.060392	0.254163
19	45	60	Core layer	14.5524	1.65903	0.0146251	0.062006	0.334844
20	45	60	Core layer	17.1828	1.606	0.0117495	0.05004	0.283064
21	45	40	Core layer	30.354	0.33577	0.0115602	0.0633748	0.327904
22	45	40	Core layer	32.2874	0.41024	0.0103852	0.077324	0.273612
23	45	40	Core layer	28.9823	0.384379	0.013575	0.0633512	0.342315
24	45	40	Core layer	29.8735	0.334594	0.0107342	0.0515235	0.353184
25	45	40	Core layer	34.0727	0.403985	0.0115462	0.061303	0.361946
26	55	40	Padding layer	7.68379	5.50901	0.0270886	0.0385306	0.153378
27	55	40	Padding layer	7.45003	5.17009	0.0281652	0.043495	0.136807
28	55	40	Padding layer	7.76263	4.4519	0.0245333	0.0359457	0.16926
29	55	40	Padding layer	8.06747	5.69413	0.020498	0.0377002	0.149361
30	55	40	Padding layer	6.97033	5.72017	0.0209376	0.0416236	0.162171
31	55	20	Padding layer	8.78162	4.38163	0.0269627	0.0378851	0.183679
32	55	20	Padding layer	8.22435	3.96537	0.0245142	0.0365124	0.172634
33	55	20	Padding layer	8.44208	4.48033	0.0298736	0.0349087	0.182874
34	55	20	Padding layer	8.93775	4.79667	0.025712	0.0357481	0.214179
35	55	20	Padding layer	9.52232	4.28416	0.027753	0.0443714	0.165028
36	55	80	Core layer	12.6055	1.52594	0.0254628	0.0496902	0.109068
37	55	80	Core layer	13.3511	1.29623	0.0217162	0.0476124	0.122742
38	55	80	Core layer	15.1871	1.49993	0.0260971	0.0537364	0.118364
39	55	80	Core layer	14.0723	1.5689	0.0247313	0.0404342	0.098402
40	55	80	Core layer	12.8115	1.73872	0.0293081	0.051978	0.096764
41	55	60	Core layer	19.1944	0.746046	0.0148115	0.0546136	0.265752
42	55	60	Core layer	18.7662	0.605873	0.0141834	0.0527462	0.253761
43	55	60	Core layer	17.5359	0.788137	0.0136275	0.0598427	0.292815
44	55	60	Core layer	20.1254	0.754858	0.0148742	0.0568472	0.312873
45	55	60	Core layer	20.35	0.835318	0.016564	0.0490205	0.257673
46	55	40	Core layer	35.7454	0.371609	0.013738	0.0520478	0.275914
47	55	40	Core layer	34.2911	0.398688	0.0114491	0.0463545	0.287612
48	55	40	Core layer	36.8974	0.329887	0.0139425	0.0487163	0.271742
49	55	40	Core layer	32.6873	0.345618	0.0154652	0.0550278	0.250482
50	55	40	Core layer	34.1058	0.41224	0.0133752	0.0580935	0.29382
51	65	40	Padding layer	10.137	3.72775	0.0244378	0.0392153	0.161482
52	65	40	Padding layer	8.53747	3.47259	0.0225972	0.0409632	0.17084
53	65	40	Padding layer	9.77667	3.86074	0.0280274	0.0426759	0.173342
54	65	40	Padding layer	9.45724	4.17868	0.0270379	0.0372235	0.155144
55	65	40	Padding layer	9.02633	4.04824	0.021386	0.0363381	0.148621
56	65	20	Padding layer	11.3251	3.3489	0.0298805	0.0359915	0.157915
57	65	20	Padding layer	10.9711	3.05894	0.0318273	0.0408271	0.178405
58	65	20	Padding layer	10.4346	3.12136	0.0305341	0.038274	0.190827
59	65	20	Padding layer	11.4929	3.54933	0.024318	0.0431365	0.198019
60	65	20	Padding layer	11.9017	3.66596	0.0328457	0.0317315	0.164408
61	65	80	Core layer	15.4851	1.1128	0.025568	0.0607806	0.0876288
62	65	80	Core layer	14.6726	0.997655	0.0245232	0.0573842	0.079623
63	65	80	Core layer	15.4568	1.23081	0.0287264	0.060824	0.093812
64	65	80	Core layer	14.3913	1.37035	0.0213275	0.052083	0.10063
65	65	80	Core layer	17.4198	1.00241	0.027696	0.0678364	0.07645
66	65	60	Core layer	21.8346	0.593912	0.016	0.0492887	0.222634
67	65	60	Core layer	19.859	0.628374	0.013674	0.0438735	0.192842
68	65	60	Core layer	20.0238	0.518734	0.0167164	0.052284	0.238742
69	65	60	Core layer	23.5122	0.654598	0.0172037	0.0532274	0.218213
70	65	60	Core layer	23.9434	0.57394	0.0164235	0.047772	0.240739
71	65	40	Core layer	42.2022	0.31933	0.0139892	0.0526716	0.267468
72	65	40	Core layer	43.7383	0.303514	0.0124495	0.0473724	0.277142
73	65	40	Core layer	39.4576	0.278736	0.016235	0.0587213	0.282834
74	65	40	Core layer	37.6765	0.336951	0.0131874	0.0547585	0.271242
75	65	40	Core layer	43.4363	0.358123	0.0140837	0.049836	0.238655
76	75	40	Padding layer	10.5651	2.47668	0.0344022	0.0358146	0.131367
77	75	40	Padding layer	10.1658	2.39156	0.0265655	0.0331448	0.133405
78	75	40	Padding layer	11.4898	2.6956	0.0275074	0.0355023	0.116333
79	75	40	Padding layer	11.6686	2.26795	0.0331065	0.0408849	0.146309
80	75	40	Padding layer	10.9661	3.05203	0.0295092	0.0425976	0.134076
81	75	20	Padding layer	12.5186	2.00594	0.0305801	0.03392	0.16845
82	75	20	Padding layer	13.3511	2.12236	0.0297532	0.0388475	0.182734
83	75	20	Padding layer	11.5064	2.04867	0.0326734	0.042284	0.150637
84	75	20	Padding layer	12.6048	1.7706	0.0268037	0.0434927	0.189405
85	75	20	Padding layer	13.112	2.08211	0.033091	0.0350582	0.151024
86	75	80	Core layer	18.7662	0.857655	0.028533	0.0735364	0.093963
87	75	80	Core layer	15.892	0.626844	0.0276354	0.075352	0.102843
88	75	80	Core layer	16.293	1.00737	0.0245162	0.084923	0.083742
89	75	80	Core layer	18.316	0.988564	0.0304581	0.06823	0.104193
90	75	80	Core layer	19.5639	0.807838	0.0315241	0.06564	0.085103
91	75	60	Core layer	25.834	0.46569	0.0161255	0.0466531	0.229839
92	75	60	Core layer	23.3765	0.506712	0.0182736	0.0412724	0.192842
93	75	60	Core layer	24.0848	0.428476	0.014585	0.0483713	0.207623
94	75	60	Core layer	28.9274	0.438753	0.0150239	0.0501823	0.226242
95	75	60	Core layer	26.9473	0.48882	0.0166171	0.046786	0.242648
96	75	40	Core layer	44.3882	0.303582	0.0154052	0.0529221	0.259332
97	75	40	Core layer	48.8372	0.278242	0.0143872	0.056252	0.271824
98	75	40	Core layer	40.3932	0.280847	0.0138274	0.0475712	0.272827
99	75	40	Core layer	43.0487	0.334659	0.0160999	0.054231	0.262175
100	75	40	Core layer	45.2739	0.320582	0.0173047	0.0536335	0.230501

## Sheet: Other padding materials
	Total firmness		Multilevel firmness
PU	H	Hs	DSurface	DCore	Dbottom
Sample 1	8.72447	4.36758	0.0406757	0.0359563	0.134754
Sample 2	8.14208	4.63178	0.035275	0.034735	0.128736
Sample 3	8.09233	4.77803	0.0436582	0.029824	0.118323
Sample 4	9.32677	4.24709	0.037629	0.0427184	0.138276
Sample 5	8.83676	3.81348	0.0461517	0.0365423	0.153703
	Total firmness		Multilevel firmness
LF	H	Hs	DSurface	DCore	Dbottom
Sample 1	7.9323	4.76838	0.0269315	0.0390519	0.149703
Sample 2	7.30376	4.9172	0.0228734	0.043263	0.162542
Sample 3	7.86251	5.07009	0.0248273	0.030672	0.172843
Sample 4	7.96678	5.30029	0.032736	0.0387621	0.127064
Sample 5	8.59597	4.41282	0.027285	0.0435042	0.136379

## Sheet: Other core materials
	Total firmness		Multilevel firmness
PS2.08	H	Hs	DSurface	DCore	Dbottom
Sample 1	7.9323	4.76838	0.0269315	0.0390519	0.149703
Sample 2	7.20376	4.9172	0.0228734	0.043263	0.162542
Sample 3	7.86251	5.07009	0.0248273	0.030672	0.172843
Sample 4	7.96678	5.30029	0.032736	0.0387621	0.127064
Sample 5	8.69597	4.41282	0.027285	0.0435042	0.136379
	Total firmness		Multilevel firmness
PS2.18	H	Hs	DSurface	DCore	Dbottom
Sample 1	15.2569	1.10419	0.0288199	0.0499316	0.200353
Sample 2	14.7291	0.956211	0.023624	0.042173	0.172734
Sample 3	16.1586	1.00737	0.0342723	0.0457162	0.21274
Sample 4	16.3724	1.18051	0.0260274	0.0576034	0.221121
Sample 5	16.7674	1.2727	0.0313512	0.054231	0.19482
